# Supplementary material for: Detection of Enteric Viruses in Children under Five Years of Age before and after Rotavirus Vaccine Introduction in Manhiça District, Southern Mozambique, 2008–2019
Source: Viruses. 2024 Jul 18;16(7):1159. doi: 10.3390/v16071159 (PMC11281453; doi:10.3390/v16071159)
Supplement: Supplementary file 1 [file viruses-16-01159-s001.zip]

Archive with 4 entries (4 files):
- Supplementary Figure S1_JUNE2024.pdf
- Supplementary Figure S2_JUNE2024.pdf
- Supplementary Table S1_JUNE2024.pdf
- Supplementary Table S2_JUNE2024.pdf
